# Supplementary material for: A Chemical Genetic Screen for Modulators of Asymmetrical 2,2′-Dimeric Naphthoquinones Cytotoxicity in Yeast
Source: PLoS One. 2010 May 26;5(5):e10846. doi: 10.1371/journal.pone.0010846 (PMC2877097; doi:10.1371/journal.pone.0010846)
Supplement: Table S2 — Yeast deletion mutants resistant to binaphthoquinones. Yeast deletion strains resistant to BiQ7, BiQ11 or BiQ3 at 3, 7 and 7 µM concentrations respectively are listed. (0.02 MB XLS) [file pone.0010846.s005.xls]

## Sheet: Sheet1
Glycerol screen	Score	ORF	Name	Biological Role
BiQ7
	3+	YMR145C	nde1Δ	Mitochondrial external NADH dehydrogenase, a type II NAD(P)H:quinone oxidoreductase that catalyzes the oxidation of cytosolic NADH; Nde1p and Nde2p provide cytosolic NADH to the mitochondrial respiratory chain
	1+	YMR073C	irc21Δ	Putative protein of unknown function; proposed to be involved in resistance to carboplatin and cisplatin; shares similarity to a human cytochrome oxidoreductase; null mutant displays increased levels of spontaneous Rad52p foci
	1+	YMR302C	rna12Δ	Integral inner mitochondrial membrane protein with a role in maintaining mitochondrial nucleoid structure and number; mutants exhibit an increased rate of mitochondrial DNA escape; shows some sequence similarity to exonucleases
	2+	YIL160C	pot1Δ	3-ketoacyl-CoA thiolase with broad chain length specificity, cleaves 3-ketoacyl-CoA into acyl-CoA and acetyl-CoA during beta-oxidation of fatty acids
BiQ11
	3+	YMR145C	nde1Δ	Mitochondrial external NADH dehydrogenase, a type II NAD(P)H:quinone oxidoreductase that catalyzes the oxidation of cytosolic NADH; Nde1p and Nde2p provide cytosolic NADH to the mitochondrial respiratory chain
	1+	YFR036W	cdc26Δ	Subunit of the Anaphase-Promoting Complex/Cyclosome (APC/C), which is a ubiquitin-protein ligase required for degradation of anaphase inhibitors, including mitotic cyclins, during the metaphase/anaphase transition
BiQ3
	3+	YMR145C	nde1Δ	Mitochondrial external NADH dehydrogenase, a type II NAD(P)H:quinone oxidoreductase that catalyzes the oxidation of cytosolic NADH; Nde1p and Nde2p provide cytosolic NADH to the mitochondrial respiratory chain
	1+	YKR090w	pxl1	LIM domain-containing protein that localizes to sites of polarized growth, required for selection and/or maintenance of polarized growth sites, may modulate signaling by the GTPases Cdc42p and Rho1p; has similarity to metazoan paxillin
	1+	YDL085W	nde2Δ	Mitochondrial external NADH dehydrogenase, catalyzes the oxidation of cytosolic NADH; Nde1p and Nde2p are involved in providing the cytosolic NADH to the mitochondrial respiratory chain
